# Supplementary material for: Transcriptome Analysis Suggests Dietary Tributyrin Enhances Feeding Intensity via Modulating Steroid Biosynthesis in Mandarin Fish (Siniperca chuatsi)
Source: Genes (Basel). 2025 Nov 21;16(12):1395. doi: 10.3390/genes16121395 (PMC12733369; doi:10.3390/genes16121395)
Supplement: Supplementary file 1 [file genes-16-01395-s001.zip]

Archive with 1 entries (1 files):
- genes-3974585-supplementary.pdf
